# Supplementary material for: A quantitative analysis of the interplay of environment, neighborhood, and cell state in 3D spheroids
Source: Mol Syst Biol. 2020 Dec 26;16(12):e9798. doi: 10.15252/msb.20209798 (PMC7765047; doi:10.15252/msb.20209798)
Supplement: Supplementary file 2 — Dataset EV1 [file MSB-16-e9798-s002.xlsx]

## Sheet: Table
Antigen	Immunogen	Supplier	Antibody Clone	Staining Conc.	Gene ID	Uniprot ID	Class	Metal Isotope
p-AKT [S473]	p-Ser473	CST	D9E	5 ug/mL	AKT1/ AKT2/ AKT3	P31749/ P31751/ Q9Y243	AKT	Dy163
AKT	C-ter of mouse Akt	CST	C67E7	5 ug/mL	AKT1/ AKT2/ AKT3	P31749/ P31751/ Q9Y243	AKT	Dy164
Survivin	A synthetic peptide corresponding to residues surrounding cysteine 60 of human Survivin.	CST	71G4B7	5 ug/mL	BIRC5	O15392	Apoptosis	Gd160
cleaved-Caspase3	Human Active Caspase-3 Fragment	BD	C92-605	5 ug/mL	CASP3	P42574	Apoptosis	Yb172
cleaved-PARP	Peptide corresponding to the N-terminus of the cleavage site (Asp 214) of human PARP	BD	F21-852	2 ug/mL	PARP1	P09874	Apoptosis	Yb174
CyclinB1	Recombinant Human Cyclin B1	BD	GNS-11	8 ug/mL	CCNB1	P14635	Cell Cycle	Dy161
Ki-67	Human Ki-67	BD	B56	3 ug/mL	MKI67	P46013	Cell Cycle	Er168
p-HH3 [S28]	p-Ser28	BD	HTA28	0.05 ug/mL	H3F3A	P68431	Cell Cycle	Eu153
p-CDK1 [Y15]	p-Tyr15	BD	44/Cdk1/ Cdc2(pY15)	8 ug/mL	CDK1	P06493	Cell Cycle	Ho165
p-Rb [S807/S811]	p-Ser807, p-Ser811	CST	D20B12	2.5 ug/mL	RB1	P06400	Cell Cycle	Lu175
p-AuroraB [T232]	Synthetic peptide corresponding to residues surrounding Thr232 of human Aurora B.	CST	D13A11	8 ug/mL	AURKB	Q96GD4	Cell Cycle	Sm147
p-EGFR [Tyr1173]	KLH-conjugated linear peptide corresponding to residues surrounding Tyr1173 of EGFR.	EMD Millipore	3G3.2	5 ug/mL	EGFR	P00533	EGF	Eu151
p-Her2 [Y1196]	Endogenous levels of HER2/ErbB2 protein only when phosphorylated at Tyr1196. The antibody may detect other activated ErbB family members.	CST	D66B7	5 ug/mL	ERBB2	P04626	EGF	Gd155
EGFR	Total EGF receptor protein.	CST	D38B1	8 ug/mL	EGFR	P00533	EGF	Nd142
p-FAK [Y397]	p-Tyr397	CST	polyclonal Fak	8 ug/mL	PTK2	Q05397	EGF	Nd143
p-MEK1/2 [S217/S221]	p-Ser217, p-Ser221	CST	41G9	5 ug/mL	MAP2K1/ MAP2K2	Q02750/ P36507	EGF	Nd144
p-Erk1/2 [T202/Y204]	p-Thr202/p-Tyr-204	BD	20A	5 ug/mL	MAPK3/ MAPK1	P27361/ P28482	EGF	Sm154
HER2	N-ter human HER2/ErbB2 protein	CST	D8F12	5 ug/mL	ERBB2	P04626	EGF	Tb159
p-MAPKAPK2 [T334]	p-Thr334	CST	27B7	2 ug/mL	MAPKAPK2	P49137	EGF/Stress	Nd145
p-Stat1 [S727]	p-Ser727	CST	polyclonal pStat1	5 ug/mL	STAT1	P42224	JAK/STAT	Nd148
p-Stat3 [Y705]	p-Tyr705	BD	4/pStat3	5 ug/mL	STAT3	P40763	JAK/STAT	Yb173
CarbonicAnhydraseIX	Recombinant peptide CAIX Pro59-Asp414	R\&D Systems	AF2188	5 ug/mL	CA9	Q16790	Nutrient	Er166
p-Gsk3 [S9]	p-Ser9	CST	D85E12	5 ug/mL	GSK3B	P49841	Nutrient	Gd158
p-p70S6K [T389]	p-Thr389	CST	1A5	5 ug/mL	RPS6KB1	P23443	Nutrient	Nd146
p-AMPKalpha [T172]	p-Thr172	CST	40H9	5 ug/mL	PRKAA	Q13131	Nutrient	Sm152
p-S6 [S235/S236]	p-Ser235/Ser236	CST	D57.2.2E	1 ug/mL	RPS6	P62753	Nutrient	Yb171
CD44	Dexamethasone-induced myeloid leukemia M1 cells	Biolegend	IM7	5 ug/mL	CD44	P16070	Receptor	Nd150
p-JNK [T183/Y185]	p-Thr183/Tyr185	CST	G9	5 ug/mL	MAPK8/ MAPK9/ MAPK10	P45983/ P45984/ P53779	Stress	Er170
p-p38 [T180/Y182]	p-Thr180/p-Tyr182	BD	36/p38	5 ug/mL	MAPK14/ MAPK11/ MAPK12/ MAPK13	Q16539/ Q15759/ P53778/ O15264	Stress	Gd156
p-p53 [S15]	p-Ser15	CST	16G8	5 ug/mL	TP53	P04637	Stress	Sm149
Vimentin	Synthetic peptide within Human Vimentin aa 400 to the C-terminus	Abcam	EPR3776	0.5 ug/mL	VIM	P08670	Structural	Dy162
met-HH3 [K27]	Peptide with tri-methylated Lys27	CST	C36B11	3 ug/mL	H3F3A	P68431	Structural	La139
HH3	Total HH3	CST	D1H2	5 ug/mL	H3F3A	P68431	Structural	Pr141
GFP	Recombinant full length protein corresponding to GFP.	Abcam	Polyclonal GFP	8 ug/mL	-	-	Tag	Er167
GFP	TLR9-GFP expressed cell line	BioLegend	FM264G	8 ug/mL	-	-	Tag	Tm169
DYKDDDDK (FLAG)	DYKDDDDK-tagged mouse Langerin	Biolegend	L5	8 ug/mL	-	-	Tag	Yb176

## Sheet: Description
Column	Description
Antigen	Name of the antigen recognized by the antibody in format (modifcation-)Antigen name([residues])
Immunogen	Immunogene used to generate this antibody according to vendor information
Supplier	Supplier of antibody
Antibody Clone	Antibody clone name as provided by supplier
Staining Conc.	Staining concentration used
Gene ID	Gene ID of antigene
Uniprot ID	Uniprot ID of antigene
Class	Manual classification of antigen type
Metal Isotope	Metal isotope used for antibody conjugation
