# Supplementary material for: A quantitative analysis of the interplay of environment, neighborhood, and cell state in 3D spheroids
Source: Mol Syst Biol. 2020 Dec 26;16(12):e9798. doi: 10.15252/msb.20209798 (PMC7765047; doi:10.15252/msb.20209798)
Supplement: Supplementary file 3 — Dataset EV2 [file MSB-16-e9798-s003.xlsx]

## Sheet: Table
		Cell line physiology		Overexpression
Level	Name	Remaining	Removed	Remaining	Removed
Cell Slices	Initial number of objects	349968		1016837
	Sphere membership	302626	47342	848188	168649
	Sphere ambiguous cells	297053	5573	826410	21778
	Cell size	295558	1495	821337	5073
	Border Cells	287266	8292	774452	46885
	Main sphere	287039	227	772124	2328
	Fold classifier	265160	21879	689774	82350
	Sphere Slice/Spheres QC	228740	36113	591099	98675
Sphere Slices	Initial number of sphere slices	736		2681
	Not small	668	68	2514	167
	Manual QC	576	92	2096	418
	Debarcoding	574	2	2089	7
	Brightfield QC	517	57	1968	121
Spheres	Initial number of spheres	120		360
	Debarcoding	116	4	300	60
	Brightfield QC	100	16	278	22

## Sheet: Description
Column	Description
Level	Level at which the quality control step was applied.
Name	Name of the qualtiy control step. The individual steps are explained in the Methods.
Cell line physiology	Steady state dataset containing 120 spheres of 4 cell lines grown at 6 different growth conditions in 5 replicates.
Overexpression dataset	Chimeric overexpression dataset containing data from 360 spheres.
Remaining	Number of objects remaining after this QC step.
Removed	Number of objects removed after applying this QC step.
