# Supplementary material for: A quantitative analysis of the interplay of environment, neighborhood, and cell state in 3D spheroids
Source: Mol Syst Biol. 2020 Dec 26;16(12):e9798. doi: 10.15252/msb.20209798 (PMC7765047; doi:10.15252/msb.20209798)
Supplement: Supplementary file 4 — Dataset EV3 [file MSB-16-e9798-s004.xlsx]

## Sheet: Table
Construct	Pathway	Class	Library	Tag	Construct Identifier
AR-V7	Androgen receptor	Receptor	Wood et al.	GFP-FLAG	CTK-P1
CYR61	Angiogenesis	Ligand	hORFeome v8.1	GFP-FLAG	OHS5894-99860801
BCL-XL	Apoptosis	Signaling	Wood et al.	GFP-FLAG
Caspase-3 (C163A)	Apoptosis	Signaling	Wood et al.	GFP-FLAG	CTK-N1
Caspase-8 (C360A)	Apoptosis	Signaling	Wood et al.	GFP-FLAG	CTK-M1
TNF	Apoptosis	Ligand	hORFeome v8.1	GFP-FLAG	OHS5894-99861525
TNFRSF1A	Apoptosis	Receptor	hORFeome v8.1	GFP-FLAG	OHS5894-99863072
GFP 1	Controls	Controls	Lun et al.	GFP-FLAG
GFP 2	Controls	Controls	Wood et al.	GFP-FLAG	CTK-X1
HcRed	Controls	Controls	Wood et al.	GFP-FLAG	CTK-X2
Luciferase	Controls	Controls	Wood et al.	GFP-FLAG	CTK-X4
AREG	EGF	Ligand	hORFeome v8.1	GFP-FLAG	OHS5894-99862111
ERBB2	EGF	Receptor	hORFeome v8.1	GFP-FLAG
ERBB3	EGF	Recepor	hORFeome v8.1	GFP-FLAG	OHS6090-101685757
EREG	EGF	Ligand	hORFeome v8.1	GFP-FLAG	OHS5894-99860078
FGF1	EGF	Ligand	hORFeome V8.1	GFP-FLAG	OHS6084-202629762
FGFR1	EGF	Receptor	hORFeome v8.1	GFP-FLAG	OHS5894-99861191
HBEGF	EGF	Ligand	hORFeome v8.1	GFP-FLAG	OHS5894-99861025
EFNB1	Ephrin	Ligand	hORFeome v8.1	GFP-FLAG	OHS5894-99861240
EPHA1	Ephrin	Receptor	hORFeome v8.1	GFP-FLAG	OHS6090-101689480
MEK5 DD	ERK5	Signaling	Wood et al.	GFP-FLAG	CTK-G1
myr-MEK5	ERK5	Signaling	Wood et al.	GFP-FLAG
Er alpha (Y537S mutant)	Estrogen receptor	Receptor	Wood et al.	GFP-FLAG	CTK-O1
Gli2 truncation	Hedgehog	Signaling	Wood et al.	GFP-FLAG	CTK-J1
SmoM2	Hedgehog	Signaling	Wood et al.	GFP-FLAG	CTK-J2
YAP2 5SA	Hippo	Signaling	Wood et al.	GFP-FLAG	CTK-Q1
IGF2	IGF	Ligand	hORFeome v8.1	GFP-FLAG	OHS5894-99860078
C-term-FLAG-Stat3(A661C/N663C)	Jak/Stat	Signaling	Wood et al.	C-TER FLAG
JAK2 (V617F)	Jak/Stat	Signaling	Wood et al.	GFP-FLAG	CTK-D1
JNK2 WT O/E (MAPK9)	JNK	Signaling	Wood et al.	GFP-FLAG	CTK-F1
Mkk7-JNK2 fusion	JNK	Signaling	Wood et al.	GFP-FLAG	CTK-F2
BCL-2	Mitochondrial	Signaling	Wood et al.	GFP-FLAG	CTK-L1
FLAG-IKKb (S177E/S181E)	NF-kB	Signaling	Wood et al.	C-TER FLAG
IKKa (S176E/S180E)	NF-kB	Signaling	Wood et al.	GFP-FLAG	CTK-C1
Notch1 intracell.domain	Notch	Signaling	Wood et al.	GFP-FLAG	CTK-H1
Notch3 intracell.domain	Notch	Signaling	Wood et al.	GFP-FLAG	CTK-H2
MKK6(S207E/T211E)	p38(MAPK14)	Signaling	Wood et al.	GFP-FLAG	CTK-I2
p38 WT O/E (MAPK14)	p38(MAPK14)	Signaling	Wood et al.	GFP-FLAG	CTK-I1
p53 (R175H mutant DN )	P53 pathway	Signaling	Wood et al.	GFP-FLAG	CTK-R1
FLAG-Rheb (Q64L)	PI3K-Akt-mTor	Signaling	Wood et al.	C-TER FLAG
FLAG-Rheb (Q64L)	PI3K-Akt-mTor	Signaling	Wood et al.	GFP-FLAG	CTK-B3
myr-FLAG-Akt	PI3K-Akt-mTor	Signaling	Wood et al.	C-TER FLAG
myr-FLAG-PI3K	PI3K-Akt-mTor	Signaling	Wood et al.	C-TER FLAG
H-Ras (G12V, E37G )	Ral-GEF pathway	Signaling	Wood et al.	GFP-FLAG	CTK-S1
RalA(G23V)	Ral-GEF pathway	Signaling	Wood et al.	GFP-FLAG	CTK-S3
Rgl2-CAAX	Ral-GEF pathway	Signaling	Wood et al.	GFP-FLAG
Hras (G12V)	Ras-MAPK	Signaling	Wood et al.	GFP-FLAG	CTK-A2
Kras (G12V)	Ras-MAPK	Signaling	Wood et al.	GFP-FLAG	CTK-A1
MEK1 (S218D/S222D)	Ras-MAPK	Signaling	Wood et al.	GFP-FLAG
TGFB1	TGFbeta	Ligand	hORFeome v8.1	GFP-FLAG	OHS5894-99868459
TGFBR1	TGFbeta	Receptor	Wood et al.	GFP-FLAG	CTK-K2
TGFBR2	TGFbeta	Recepor	hORFeome v8.1	GFP-FLAG	OHS6090-101685432
b-catenin (S33A, S37A, T41A)	Wnt/b-catenin	Signaling	Wood et al.	GFP-FLAG	CTK-E1
b-catenin (S33Y)	Wnt/b-catenin	Signaling	Wood et al.	GFP-FLAG	CTK-E3

## Sheet: Description
Column	Description
Construct	Name of the construct used as entry clone as described in the original library
Pathway	Pathway annotation
Class	Manual classification as receptor/ligand/signaling
Library	Library used
Tag	Tag in destination vector
Construct Identifier	Construct identifier as provided by the library used
